# Supplementary material for: RNA-Seq Reveals Transcriptome Changes Following Zika Virus Infection in Fetal Brains in c-Flip Knockdown Mice
Source: Viruses. 2024 Oct 31;16(11):1712. doi: 10.3390/v16111712 (PMC11599063; doi:10.3390/v16111712)
Supplement: Supplementary file 1 [file viruses-16-01712-s001.zip]

Archive with 1 entries (1 files):
- viruses-3246558-supplementary.pptx
